# Supplementary material for: Occurrence of Pharmaceuticals and Endocrine Disrupting Compounds in Brazilian Water and the Risks They May Represent to Human Health
Source: Int J Environ Res Public Health. 2021 Nov 9;18(22):11765. doi: 10.3390/ijerph182211765 (PMC8620687; doi:10.3390/ijerph182211765)
Supplement: Supplementary file 1 [file ijerph-18-11765-s001.zip]

Archive with 1 entries (1 files):
- ijerph-1403206-supplementary.pdf
